# Supplementary material for: Patterns of Genetic Diversity and Gene Flow Associated With an Aridity Gradient in Populations of Common Mole-rats, Cryptomys hottentotus hottentotus
Source: Genome Biol Evol. 2024 Jul 2;16(7):evae144. doi: 10.1093/gbe/evae144 (PMC11258414; doi:10.1093/gbe/evae144)
Supplement: evae144_Supplementary_Data [file evae144_supplementary_data.zip]

Archive with 6 entries (6 files):
- Figure_S1.pdf
- Figure_S2.pdf
- Figure_S3.pdf
- Figure_S4.pdf
- Genetics Supplementary_revised_final_2.docx
- Supplementary-Table S4.xlsx
