# Supplementary material for: Patterns of Genetic Diversity and Gene Flow Associated With an Aridity Gradient in Populations of Common Mole-rats, Cryptomys hottentotus hottentotus
Source: Genome Biol Evol. 2024 Jul 2;16(7):evae144. doi: 10.1093/gbe/evae144 (PMC11258414; doi:10.1093/gbe/evae144)
Supplement: evae144_Supplementary_Data [file evae144_supplementary_data.zip › Supplementary-Table S4.xlsx]

## Sheet: Supplementary-Table S1
Table S4. List of samples that were successfully sequenced. Samples used in genomic targeted capture (UCEs) and the mitochondrial cytochrome b gene (mtDNA) are indicated with a Y in the respective columns. Sample details are listed for population, colony, sex, age and breeding status are listed where information was available. For myBaits sequences, indexes are listed.
Sample ID	Population	Colony	Breeder	Sex	Age	mtDNA	UCEs	i7 Index	i5 Index
H61	Darling	DA	N	M	1	Y	Y	TAGTCACA	TATACCTC
H62	Darling	DC	N	F	2	Y	Y	ACCCTGAC	GCGCTAAT
H38	Klawer	KF	N	M	3	Y	Y	GATAAATG	GCTCAATA
H48	Klawer	KD	N	F	2	Y	Y	ACGACGTC	TTGTTGCA
H67	Klawer	KE	N	F	1	Y	Y	CGAACCAC	AAGATTGA
H68	Klawer	KE	N	M	2	Y	Y	TATTGTTC	GTGTGTTT
H14	NoHeep	NN	Q	F	3	Y	Y	AAGATTGA	CGAACCAC
H40	SomersetWest	WD	N	F	2	Y	Y	CTCTTCTA	CCCTCGTA
H45	SomersetWest	WB	N	F	1	Y	Y	CGATACAT	CGAGAACC
H2	Steinkopf	SD	N	F	3	Y	Y	GTTGAAGG	AGAGCTGC
H8	Steinkopf	SF	N	F	3	Y	Y	CTCTTGAT	AGAAGTGG
H24	NoHeep	NG	N	M	3	Y	Y	CTGCCAAG	TATATGGA
H17	Steinkopf	SE	Q	F	4	Y	Y	CGTCCGAC	GTTGTGTG
H41	Darling	DE	N	F	1	N	Y	GCATCAAG	GTAGTTCG
H42	Darling	DE	N	M	4	N	Y	TACGTCCC	CGATATGG
H43	Darling	DE	N	F	1	N	Y	GATGGAAA	TTGTGCCC
H55	Darling	DB	N	M	2	N	Y	AATTAGAC	GTTCTTAT
H56	Darling	DB	N	M	1	N	Y	ACTTTGGG	GATGCGAC
H53	Klawer	KA	N	F	1	N	Y	TGGAGATT	CAATCATA
H54	Klawer	KA	N	F	2	N	Y	GTATGACG	CCACACTT
H64	Klawer	KC	N	M	3	N	Y	CGTGGATT	ACTCTTAG
H10	NoHeep	NAA	N	M	4	N	Y	ACTCTTAG	CGTGGATT
H11	NoHeep	NAA	N	M	5	N	Y	GAGCAACA	GTAGATGC
H23	NoHeep	NG	N	M	3	N	Y	CTCACGTC	TATTTACC
H26	NoHeep	NG	N	M	4	N	Y	CGCCAGTC	CGTCTTGG
H28	NoHeep	NG	N	M	4	N	Y	CTAAACAA	CGTAGCGA
H29	NoHeep	ND	N	M	4	N	Y	TACAGCAA	CCCGTTTG
H30	NoHeep	ND	N	M	4	N	Y	ACGTCGAG	TTTCTCTA
H33	NoHeep	NAA	N	F	4	N	Y	TACAAGTC	GAAGTGAA
H36	SomersetWest	WC	N	M	1	N	Y	CAGCAGGG	ATGCTCCC
H37	SomersetWest	WC	N	M	1	N	Y	TAGACGGG	TGGGAGTG
H44	SomersetWest	WB	N	M	1	N	Y	GTTCGTCG	TGTCCTCT
H46	SomersetWest	WB	N	F	1	N	Y	GAGACCAA	GTATAGTC
H47	SomersetWest	WB	N	F	1	N	Y	AACCCTAT	GCCATGTA
H15	Steinkopf	SB	N	M	3	N	Y	GCAACTTG	GAGCACTC
H18	Steinkopf	SE	N	M	4	N	Y	GCACGGGA	CATACTTA
H20	Steinkopf	SE	N	F	4	N	Y	AGAGACGG	GCGGGATA
H21	Steinkopf	SE	N	F	3	N	Y	GACGCTCG	CGGAGAGG
H5	Steinkopf	SJ	N	M	4	N	Y	TATACCTC	TAGTCACA
H87	Darling	DE	BM	M	NA	Y	N
H98	Darling	DB	Q	F	NA	Y	N
H101	Darling	DD	Q	F	NA	Y	N
H108	Darling	DE	Q	F	NA	Y	N
H63	Klawer	KC	N	F	2	Y	N
H78	Klawer	KC	Q	F	NA	Y	N
H96	Klawer	KF	Q	F	NA	Y	N
H97	Klawer	KF	Q	F	NA	Y	N
H99	Klawer	KA	Q	F	NA	Y	N
H103	Klawer	KG	Q	F	NA	Y	N
H104	Klawer	KG	Q	F	NA	Y	N
H1	No Heep	ND	N	M	3	Y	N
H3	No Heep	NY	N	M	4	Y	N
H6	No Heep	NN	N	M	2	Y	N
H9	No Heep	NW	N	F	4	Y	N
H13	No Heep	NAA	Q	F	4	Y	N
H71	No Heep	NB	BM	M	NA	Y	N
H73	No Heep	NB	BM	M	NA	Y	N
H34	Somerset West	WC	N	F	1	Y	N
H58	Somerset West	WA	N	M	4	Y	N
H4	Steinkopf	SJ	N	F	3	Y	N
H7	Steinkopf	SF	N	F	3	Y	N
H16	Steinkopf	SB	Q	F	4	Y	N
H31	Steinkopf	SC	N	F	2	Y	N
